# Supplementary material for: Expiratory Technique versus Tracheal Suction to Obtain Good-Quality Sputum from Patients with Suspected Lower Respiratory Tract Infection: A Randomized Controlled Trial
Source: Diagnostics (Basel). 2022 Oct 16;12(10):2504. doi: 10.3390/diagnostics12102504 (PMC9600387; doi:10.3390/diagnostics12102504)
Supplement: Supplementary file 1 [file diagnostics-12-02504-s001.zip]

Archive with 1 entries (1 files):
- diagnostics-1973601-supplementary.pdf
